# Supplementary material for: Prevalence and Risk Factors of Occult HCV Infection in the Adult Population of Mexico City
Source: Viruses. 2025 Feb 8;17(2):236. doi: 10.3390/v17020236 (PMC11860181; doi:10.3390/v17020236)
Supplement: Supplementary file 1 [file viruses-17-00236-s001.zip]

Archive with 2 entries (2 files):
- Data collection sheet.pdf
- Table 1s.pdf
